# Supplementary material for: The influence of bentonite content on the performance characteristics of magnetorheological fluids
Source: RSC Adv. 2026 Jan 30;16(7):6484–501. doi: 10.1039/d5ra09063f (PMC12857750; doi:10.1039/d5ra09063f)
Supplement: RA-016-D5RA09063F-s001 [file RA-016-D5RA09063F-s001.txt]

Field (Oe)	Moment (m) (emu)	Mass magnetization (M) (emu/g)
-0.00340012169	0.000706741571	0.00770710546
5.89882772	0.0282920602	0.308528464
10.9457731	0.0519298174	0.566301171
15.955905	0.075433604	0.822612911
20.9622556	0.0987959218	1.07738192
25.9641293	0.122290642	1.33359479
30.9646864	0.145801638	1.58998515
35.9511156	0.169280128	1.84602103
41.0003417	0.193170045	2.10654357
45.9744427	0.21675946	2.36378909
50.975533	0.240556327	2.62329691
55.9806656	0.264350116	2.88277117
60.9797702	0.288118149	3.14196455
65.9345063	0.311725986	3.39941097
71.0497594	0.336024371	3.66438791
76.0209866	0.359540546	3.92083474
80.995924	0.38304656	4.17717077
85.997329	0.40665579	4.43463239
90.9836291	0.430237286	4.69179156
96.0040749	0.454089591	4.95190394
101.018139	0.477888441	5.21143338
106.010683	0.501637065	5.4704151
111.008655	0.525540338	5.73108329
116.004782	0.549381821	5.99107766
121.014138	0.573178028	6.25057827
126.017559	0.596988204	6.51023123
131.013906	0.620721669	6.76904764
136.020286	0.644466454	7.02798751
141.025997	0.668219101	7.28701309
146.030421	0.691997576	7.54632035
150.045382	0.711062584	7.75422666
150.007964	0.710948227	7.75297958
173.691484	0.82363728	8.98186783
193.816848	0.919755367	10.0300476
213.856378	1.01537697	11.0728132
233.878163	1.11133077	12.1192014
253.904618	1.20711014	13.1636874
273.915467	1.30278717	14.2070574
293.940114	1.39847108	15.2505025
313.943601	1.49422675	16.2947301
333.955917	1.59003629	17.3395451
350.195112	1.66833413	18.1933929
350.024264	1.66774067	18.1869211
406.689735	1.93824366	21.1367902
457.036476	2.17885211	23.7606556
507.151792	2.4184436	26.3734308
557.210899	2.65732667	28.9784806
607.272763	2.89598123	31.5810385
657.308227	3.13386016	34.1751381
707.348457	3.37111701	36.7624537
757.385603	3.60743119	39.3394896
807.411596	3.84281166	41.906343
857.446949	4.07766936	44.4674958
907.484969	4.31123984	47.0146111
957.508012	4.54414426	49.5544631
1000.51793	4.74603301	51.7560852
1000.10039	4.74492547	51.7440073
1113.53531	5.262521	57.3884515
1214.33294	5.72086761	62.3867787
1314.56162	6.17220073	67.308623
1414.68951	6.6174932	72.1645932
1514.78049	7.05658243	76.9529164
1614.8712	7.49022415	81.6818337
1714.94613	7.91715017	86.3375154
1815.01007	8.33827931	90.9299816
1915.07137	8.75310531	95.4537111
2015.14047	9.16078633	99.8995238
2115.20436	9.56208686	104.275756
2215.2556	9.95573872	108.568579
2315.31116	10.342698	112.788419
2415.37741	10.7217932	116.9225
2515.41775	11.0936933	120.978117
2615.4736	11.4583307	124.954534
2715.51814	11.8141332	128.834605
2815.57719	12.1622097	132.630422
2915.62008	12.5010893	136.325946
3001.0116	12.7868959	139.442703
3000.20548	12.7869864	139.44369
3237.88141	13.52675	147.510905
3439.28178	14.1124193	153.897703
3639.65018	14.6494526	159.754118
3839.85935	15.1371473	165.072489
4040.0242	15.5748228	169.845395
4240.14541	15.9621743	174.069512
4440.25304	16.3023348	177.779005
4640.34298	16.5990341	181.014549
4840.43955	16.8574903	183.833045
5001.91413	17.0417445	185.842362
5000.40906	17.0406301	185.830209
5455.35172	17.4616255	190.421216
5857.94231	17.7408652	193.46636
6258.61383	17.9574942	195.828726
6658.89273	18.1297699	197.707415
7059.01604	18.2695717	199.231971
7459.1484	18.3862964	200.504868
7859.2941	18.4854586	201.586244
8259.35337	18.5699456	202.507585
8659.48073	18.6453751	203.330153
9059.63632	18.7113873	204.050025
9459.81886	18.7702453	204.691879
9859.97196	18.8234756	205.272362
10260.1936	18.8714677	205.795722
10660.5221	18.9156574	206.277616
11060.7627	18.9558022	206.7154
11460.9875	18.993241	207.123675
11861.139	19.0267042	207.488596
12261.3416	19.0568362	207.817188
12661.3784	19.0843045	208.116734
13061.4162	19.1084912	208.380493
13461.4059	19.1307968	208.623738
13861.3313	19.1485994	208.817878
14261.2442	19.1701512	209.052903
14661.0398	19.1829382	209.192347
15060.7989	19.1889997	209.258448
15460.4502	19.2010965	209.390365
15860.0273	19.2103075	209.490812
16259.586	19.2194633	209.590658
16659.0235	19.2259861	209.661789
17058.1638	19.2335945	209.74476
17457.4787	19.2402609	209.817458
17856.7036	19.2464957	209.885449
18255.597	19.2509421	209.933937
18653.7808	19.2544496	209.972188
19050.8665	19.2569071	209.998987
19446.7557	19.2593031	210.025115
19837.8831	19.2582346	210.013464
20001.6397	19.2563693	209.993122
20000.3109	19.2572774	210.003025
19671.226	19.2593473	210.025597
19334.8578	19.2606193	210.039468
18984.8565	19.2608797	210.042309
18623.789	19.2617938	210.052277
18268.1466	19.2595155	210.027432
17913.2988	19.2570912	210.000994
17554.9431	19.2508543	209.932981
17195.2886	19.24392	209.857361
16471.9373	19.2400988	209.815691
16109.0757	19.2302036	209.707782
15742.5707	19.2185511	209.58071
15372.1342	19.2185439	209.580631
14999.5226	19.2112099	209.500653
14624.2271	19.2029196	209.410247
14249.4927	19.192327	209.294733
13877.0583	19.1735341	209.089794
13499.126	19.1580525	208.920965
13116.3869	19.1398678	208.722659
12735.1444	19.1184031	208.488583
12353.0324	19.0945619	208.228592
11969.009	19.0675895	207.934455
11587.9803	19.0378749	207.610414
10823.1617	18.9683217	206.851927
10436.5409	18.9290552	206.423721
10047.9101	18.88494	205.942639
9656.68274	18.8362691	205.411877
9265.53257	18.7831474	204.832578
8870.62079	18.7230897	204.177641
8477.30385	18.656565	203.452181
8082.30422	18.5800515	202.617792
7686.54625	18.4945462	201.685345
7289.99419	18.393664	200.585213
6892.8492	18.2753122	199.294571
6496.27788	18.1325185	197.737389
6097.86588	17.9559201	195.81156
5700.59694	17.7329807	193.380379
5301.80083	17.4432217	190.22052
4995.80551	17.1589893	187.120931
4998.81613	17.1604457	187.136812
4764.98368	16.9039314	184.339492
4562.81191	16.6428598	181.492474
4361.66603	16.3425162	178.217189
4160.966	15.9988696	174.469679
3960.62507	15.6081943	170.209316
3760.43998	15.1667537	165.395351
3560.29374	14.6749109	160.031744
3360.18788	14.1340533	154.133624
3160.09125	13.5473839	147.735921
2996.89817	13.0340194	142.137617
2999.08186	13.0404623	142.207877
2882.46915	12.6620885	138.081664
2781.33864	12.3214928	134.367424
2680.68535	11.9735746	130.573333
2580.31155	11.6175573	126.69092
2480.07714	11.253362	122.719324
2379.92845	10.8817272	118.666599
2279.83303	10.5023903	114.529883
2179.75969	10.1153917	110.309615
2079.6997	9.72020527	106.000057
1979.64495	9.31761486	101.609759
1879.60032	8.90733978	97.1356574
1779.55451	8.48953683	92.5794638
1679.50237	8.06492201	87.9489859
1579.44918	7.63296922	83.2384866
1479.40951	7.19423266	78.4540094
1379.37118	6.74810687	73.5889517
1279.30891	6.29535733	68.6516612
1179.28153	5.83569793	63.6390178
1079.21443	5.36968066	58.557041
998.124808	4.98470785	54.3588643
999.368679	4.98974286	54.4137717
943.758812	4.72649139	51.5429813
893.199785	4.48478214	48.9071117
842.902005	4.2426351	46.2664678
792.709389	3.99966747	43.6168753
742.58193	3.75568721	40.9562401
692.502018	3.51036457	38.2809659
642.436491	3.26375452	35.5916523
592.392093	3.01598902	32.8897385
542.348284	2.76709352	30.1755019
492.310575	2.51719929	27.4503739
442.273134	2.26672129	24.7188799
392.265015	2.01538843	21.9780635
342.254724	1.76298972	19.225624
292.237851	1.5102014	16.4689356
242.139754	1.25657417	13.7030989
192.123879	1.00266803	10.9342206
142.105965	0.748789321	8.16564145
98.8944804	0.528028508	5.7582171
99.6953897	0.531771702	5.7990371
94.2277367	0.504171033	5.49804834
89.2181298	0.478787733	5.22124027
84.2070053	0.45346109	4.94505006
79.2124148	0.428104174	4.6685297
74.208293	0.402745743	4.39199284
69.2124576	0.377371958	4.11528852
64.2185639	0.352039444	3.83903428
59.2193018	0.326561981	3.56119936
54.2219462	0.301041001	3.28288987
49.2245339	0.275474853	3.00408782
44.2244501	0.24985769	2.72472945
39.2225378	0.224267242	2.4456624
34.2205289	0.198957188	2.16965308
29.2167322	0.173640666	1.89357324
24.2113365	0.148336222	1.6176251
19.2125676	0.123087882	1.34228879
14.2172953	0.0978539185	1.06710925
9.21372322	0.0725284338	0.790931666
4.21246726	0.0473098631	0.51591999
-0.784345648	0.0220567175	0.240531271
-5.78883344	-0.00326366417	-0.035590667
-10.788389	-0.0286466243	-0.31239503
-15.793871	-0.0538761543	-0.58752622
-20.8004819	-0.0791690988	-0.863348951
-25.801508	-0.104430908	-1.13883215
-30.7985923	-0.129711712	-1.41452248
-35.7996654	-0.155019672	-1.69050896
-40.8054177	-0.180432277	-1.96763661
-45.8008707	-0.205810428	-2.24438852
-50.7927453	-0.231317917	-2.52255089
-55.8095235	-0.256895033	-2.80147255
-60.8126312	-0.282513148	-3.0808413
-65.8152481	-0.307952346	-3.35825896
-70.8220958	-0.333412615	-3.63590638
-75.8162845	-0.358649928	-3.91112244
-80.8208393	-0.383977903	-4.18732719
-85.8206566	-0.409289564	-4.46335403
-90.8223855	-0.434539941	-4.73871255
-95.8224759	-0.459814845	-5.01433855
-100.824575	-0.485270072	-5.29193099
-105.828621	-0.510679538	-5.56902441
-110.835378	-0.536166083	-5.84695837
-115.836307	-0.561655558	-6.12492429
-120.835412	-0.586988772	-6.40118617
-125.836255	-0.612265668	-6.67683389
-130.842643	-0.637609638	-6.95321306
-135.843492	-0.662789034	-7.22779753
-140.844148	-0.688152127	-7.50438525
-145.845523	-0.713389677	-7.77960389
-150.855995	-0.73861771	-8.05471875
-155.854466	-0.763941461	-8.33087744
-160.861659	-0.78924019	-8.60676325
-165.858923	-0.814507722	-8.88230886
-170.857596	-0.8399632	-9.15990404
-175.856061	-0.865308124	-9.43629361
-180.858387	-0.890650255	-9.71265272
-185.864429	-0.916131538	-9.99052931
-190.86978	-0.941508699	-10.2672704
-195.872817	-0.966764867	-10.5426921
-200.874346	-0.99211766	-10.8191675
-205.875605	-1.01730641	-11.093854
-210.87251	-1.04262468	-11.3699529
-215.870898	-1.06787123	-11.6452696
-220.877135	-1.09323817	-11.9218994
-225.879876	-1.11866296	-12.1991598
-230.88037	-1.1441406	-12.4769968
-235.887071	-1.16952813	-12.7538509
-240.89181	-1.19487602	-13.0302728
-245.891898	-1.22012746	-13.3056429
-250.144463	-1.24182291	-13.5422346
-250.057359	-1.24151339	-13.5388593
-306.063995	-1.5230392	-16.6089334
-356.736937	-1.77826548	-19.392208
-407.129364	-2.03156417	-22.154462
-457.353045	-2.28279456	-24.894161
-507.467464	-2.53286733	-27.6212359
-557.544538	-2.78208921	-30.3390318
-607.604671	-3.03026518	-33.0454218
-657.641268	-3.27710561	-35.7372476
-707.670246	-3.5227543	-38.4160774
-757.716267	-3.76701977	-41.079823
-807.728359	-4.00983099	-43.7277098
-857.760149	-4.2515956	-46.3641832
-907.786065	-4.49179506	-48.9835885
-957.805022	-4.73065293	-51.5883635
-1000.993	-4.93656144	-53.8338216
-1000.31474	-4.93327373	-53.7979687
-1112.56223	-5.46043587	-59.546738
-1214.10981	-5.93107797	-64.6791491
-1314.607	-6.39074637	-69.6918907
-1414.78193	-6.84258709	-74.6192703
-1514.88027	-7.28740031	-79.4700143
-1614.95161	-7.72529974	-84.2453625
-1715.02915	-8.15618464	-88.9442164
-1815.07365	-8.58010212	-93.5670896
-1915.12791	-8.99722398	-98.1158559
-2001.63856	-9.3528422	-101.993917
-2000.48286	-9.3479517	-101.940586
-2226.09631	-10.2433196	-111.704684
-2428.65892	-11.0144832	-120.114321
-2629.31937	-11.7458747	-128.090237
-2829.59053	-12.441453	-135.675605
-3029.74947	-13.0997146	-142.85403
-3229.90379	-13.7175569	-149.591678
-3430.03162	-14.2914638	-155.850205
-3630.1247	-14.8181165	-161.593419
-3830.23994	-15.294925	-166.793075
-4030.34488	-15.721127	-171.440861
-4230.45049	-16.096652	-175.536009
-4430.52632	-16.4253152	-179.120122
-4630.63249	-16.7112369	-182.238134
-4830.72468	-16.9590298	-184.940346
-5003.18465	-17.1456026	-186.974946
-5000.96509	-17.1439275	-186.95668
-5452.12333	-17.5378823	-191.252806
-5856.78344	-17.8030322	-194.144298
-6258.02251	-18.0075327	-196.374402
-6658.54874	-18.1698315	-198.144291
-7058.86567	-18.3026496	-199.592689
-7459.17156	-18.413217	-200.798441
-7859.483	-18.5077171	-201.828976
-8259.67149	-18.5897128	-202.723149
-8659.88936	-18.6615408	-203.506443
-9060.08197	-18.725453	-204.203413
-9460.30616	-18.7820273	-204.820363
-9860.46651	-18.8329839	-205.376051
-10260.6391	-18.8787919	-205.875593
-10660.8802	-18.9210076	-206.33596
-11061.032	-18.9594991	-206.755715
-11461.1993	-18.9951648	-207.144654
-11861.3166	-19.0282593	-207.505554
-12261.5388	-19.0583236	-207.833409
-12661.6168	-19.0860511	-208.13578
-13061.7052	-19.1112914	-208.411029
-13461.7575	-19.1340085	-208.658762
-13861.7159	-19.1537115	-208.873626
-14261.6979	-19.1731435	-209.085535
-14661.5485	-19.1855862	-209.221223
-15061.3632	-19.1986358	-209.363531
-15461.058	-19.2091842	-209.478563
-15860.7325	-19.2186236	-209.581501
-16260.2892	-19.2259519	-209.661417
-16659.7533	-19.2338773	-209.747844
-17058.9956	-19.2401662	-209.816425
-17458.2673	-19.2463005	-209.88332
-17857.2779	-19.2510732	-209.935367
-18255.9097	-19.2559847	-209.988928
-18654.3075	-19.2597243	-210.029709
-19051.3286	-19.2624907	-210.059877
-19446.7474	-19.264967	-210.086881
-19837.9455	-19.2651258	-210.088613
-20001.826	-19.2646861	-210.083818
-20000.3748	-19.2648267	-210.085351
-19676.4398	-19.2647393	-210.084398
-19339.1006	-19.264371	-210.080382
-18980.9896	-19.2661413	-210.099687
-18627.2823	-19.2673152	-210.112488
-18269.1608	-19.2637248	-210.073334
-17909.2863	-19.2586027	-210.017478
-17549.0822	-19.2542252	-209.969741
-17191.5599	-19.2495255	-209.91849
-16469.4539	-19.2417633	-209.833842
-16107.4008	-19.2341011	-209.750284
-15744.4355	-19.2255973	-209.657549
-15380.9596	-19.2137234	-209.528063
-15012.2188	-19.2128285	-209.518304
-14645.594	-19.1979403	-209.355947
-14273.3675	-19.1978361	-209.35481
-13901.9885	-19.177827	-209.136609
-13529.1015	-19.1627265	-208.971935
-13154.6418	-19.1452524	-208.781378
-12776.2723	-19.1251571	-208.562236
-12397.9914	-19.1014171	-208.303349
-11633.1346	-19.0446823	-207.684649
-11248.2415	-19.0119627	-207.327838
-10860.8888	-18.9764189	-206.940228
-10469.8007	-18.9368407	-206.508623
-10079.7754	-18.8926618	-206.026846
-9690.70909	-18.8439025	-205.49512
-9299.83541	-18.7899862	-204.907156
-8906.46622	-18.7314547	-204.268863
-8511.49777	-18.6651825	-203.546155
-8119.91163	-18.5912317	-202.739714
-7724.33523	-18.5059464	-201.809666
-7332.15997	-18.4081305	-200.742972
-6936.99884	-18.2924041	-199.480961
-6541.04832	-18.1537608	-197.969038
-6144.76516	-17.9829394	-196.106209
-5748.20428	-17.767492	-193.756729
-5349.44352	-17.4885828	-190.715188
-4995.16988	-17.1651505	-187.188119
-4998.75775	-17.167125	-187.209651
-4774.50912	-16.9221316	-184.537968
-4572.51477	-16.6631686	-181.713944
-4371.27054	-16.3652072	-178.464637
-4170.78795	-16.02475	-174.751908
-3970.42978	-15.6367209	-170.520402
-3770.24969	-15.1976409	-165.73218
-3570.10267	-14.7081856	-160.394609
-3369.98805	-14.1698692	-154.524201
-3169.88564	-13.5847708	-148.143629
-2996.88692	-13.041885	-142.223392
-2999.07852	-13.0482212	-142.292489
-2882.45226	-12.6701203	-138.169251
-2781.31257	-12.3292627	-134.452156
-2680.65597	-11.9809891	-130.654188
-2580.28969	-11.6253577	-126.775984
-2480.05821	-11.261274	-122.805606
-2379.91266	-10.889473	-118.751069
-2279.80984	-10.5097318	-114.609943
-2179.73965	-10.1219293	-110.380908
-2079.6745	-9.72674164	-106.071337
-1979.6181	-9.32395967	-101.67895
-1879.5721	-8.91334018	-97.2010925
-1779.52789	-8.49551057	-92.6446082
-1679.47695	-8.07030829	-88.007724
-1579.41906	-7.63828754	-83.2964835
-1479.39326	-7.19910816	-78.5071773
-1379.33769	-6.75286029	-73.6407884
-1279.28766	-6.29970218	-68.6990424
-1179.24495	-5.83973719	-63.6830664
-1079.18402	-5.3735353	-58.5990764
-979.144247	-4.90089164	-53.444838
-879.092718	-4.42232737	-48.2260346
-798.068887	-4.02734592	-43.9187123
-799.362712	-4.03303831	-43.9807885
-741.217818	-3.75147644	-40.9103211
-690.692422	-3.50377088	-38.2090609
-640.380107	-3.2557486	-35.5043468
-590.210673	-3.00708739	-32.7926651
-540.082903	-2.75752783	-30.0711868
-489.994561	-2.50709841	-27.3402226
-439.921312	-2.25622095	-24.6043724
-389.882175	-2.0044942	-21.8592606
-339.850309	-1.75200256	-19.1058077
-289.847168	-1.49897952	-16.3465596
-239.748389	-1.2452572	-13.5796859
-189.71616	-0.99106508	-10.807689
-139.701152	-0.737038492	-8.03749719
-89.6986061	-0.483005355	-5.26723397
-48.8746094	-0.273985883	-2.98785041
-49.6853389	-0.277871765	-3.03022644
-44.2199318	-0.250110676	-2.72748828
-39.2033439	-0.224628126	-2.44959788
-34.1936637	-0.199153363	-2.1717924
-29.2006485	-0.173771852	-1.89500384
-24.1999536	-0.148565162	-1.62012173
-19.2000092	-0.123244555	-1.34399733
-14.2068933	-0.0980827358	-1.06960453
-9.21177069	-0.0727482613	-0.793328912
-4.21733715	-0.0474900171	-0.517884593
0.788671556	-0.0221002757	-0.241006278
5.78677363	0.00316613907	0.0345271437
10.7873185	0.0285231931	0.311048998
15.7846886	0.0537671266	0.586337259
20.7879498	0.0790700217	0.862268503
25.7931124	0.104370234	1.13817049
30.7893264	0.129805897	1.41554958
35.7858862	0.155067556	1.69103114
40.7879213	0.180509628	1.96848013
45.7878336	0.206014799	2.24661721
50.7869446	0.231551825	2.52510169
55.7861357	0.25712065	2.80393294
60.7928407	0.282686796	3.08273497
65.7968811	0.308224014	3.36122153
70.8065477	0.33371052	3.63915508
75.8044699	0.359058723	3.91558041
80.8043598	0.384378229	4.19169279
85.8091103	0.409664707	4.46744501
90.8092326	0.434971225	4.74341576
95.8059183	0.460277435	5.01938315
100.80684	0.485670222	5.29629468
105.8147	0.511226241	5.57498627
110.814784	0.536752249	5.85335059
115.816074	0.56222274	6.13110949
120.823578	0.587618117	6.40804926
125.827463	0.612994626	6.68478327
130.821203	0.638308062	6.96082947
135.826802	0.663643045	7.23711063
140.831401	0.688986701	7.51348638
145.829321	0.71425249	7.78901298
150.832457	0.7394866	8.06419412
155.836453	0.76481289	8.34038048
160.131317	0.786732175	8.57941303
160.057971	0.786408081	8.57587875
182.333403	0.899126506	9.80508731
202.589037	1.00176166	10.9243365
222.729592	1.10387774	12.0379252
242.817551	1.20576128	13.148978
262.888832	1.30723538	14.2555658
282.928087	1.40845359	15.3593631
302.967911	1.50972178	16.4637054
322.984844	1.61065562	17.5644015
342.998738	1.71176694	18.6670332
363.029008	1.81284579	19.7693107
383.044289	1.91349841	20.8669401
400.488597	2.0018456	21.8303773
400.18554	2.00047222	21.8154005
458.646296	2.29248675	24.9998555
509.337876	2.54581174	27.7623963
559.699691	2.79657884	30.497043
609.881472	3.0453304	33.2097099
659.974303	3.2927655	35.9080207
710.043254	3.53865469	38.5894732
760.102338	3.78317636	41.2560126
810.12342	4.0262429	43.9066838
860.168903	4.26799976	46.5430726
910.193733	4.50840129	49.1646814
960.225621	4.74741642	51.7711714
1000.96236	4.94167624	53.8895991
1000.31387	4.93869065	53.8570408
1112.56311	5.46624337	59.6100695
1214.09895	5.93747494	64.7489089
1314.60444	6.39762042	69.766853
1414.781	6.84965756	74.6963746
1514.88308	7.29482425	79.5509733
1614.96133	7.73274341	84.3265366
1715.02935	8.16360698	89.0251579
1815.08137	8.58784624	93.6515402
1915.13914	9.00472849	98.1976935
2015.20291	9.41416176	102.662615
2115.25343	9.81583791	107.042943
2215.30772	10.2095869	111.336826
2315.34818	10.5956937	115.547369
2415.40038	10.9738674	119.6714
2515.43469	11.3440901	123.708725
2615.49004	11.7058612	127.653884
2715.53143	12.0591832	131.506905
2815.57067	12.4037911	135.264898
2915.62255	12.7387994	138.918205
3001.70651	13.0204495	141.989635
3000.54422	13.0166982	141.948727
3225.87086	13.7145325	149.558697
3428.57196	14.2955535	155.894804
3629.285	14.8234736	161.651839
3829.57635	15.3004051	166.852837
4029.75611	15.7262449	171.496673
4229.90527	16.101957	175.593861
4430.02996	16.4305672	179.177396
4630.12692	16.7157101	182.286915
4830.23334	16.9633111	184.987035
5003.10682	17.1500451	187.023392
5000.89536	17.1474699	186.99531
5472.78406	17.5569582	191.460831
5876.87825	17.8178528	194.305919
6278.03794	18.0194755	196.504641
6678.4916	18.1793452	198.24804
7078.83383	18.3114249	199.688384
7479.14723	18.4208838	200.882048
7879.38902	18.5141467	201.899091
8279.57636	18.5947852	202.778465
8679.79372	18.6655471	203.550132
9080.05575	18.728642	204.23819
9480.23935	18.7845327	204.847684
9880.43096	18.8352683	205.400963
10280.6032	18.8815142	205.905281
10680.8096	18.9233244	206.361226
11080.9792	18.9621707	206.784849
11481.1079	18.997552	207.170688
11881.2776	19.0305349	207.530369
12281.4703	19.0608763	207.861246
12681.5796	19.0882067	208.159287
13081.6739	19.1139499	208.440021
13481.6783	19.1364518	208.685407
13881.6943	19.1557131	208.895454
14281.6313	19.1773105	209.130976
14681.5182	19.1906447	209.276387
15081.3003	19.2005721	209.384647
15481.0411	19.2107503	209.495641
15880.6856	19.2204462	209.601377
16280.314	19.2290835	209.695567
16679.7737	19.2371171	209.783175
17079.0104	19.2431418	209.848874
17478.1521	19.2491209	209.914078
17877.1487	19.2560791	209.989957
18276.0742	19.2585295	210.016679
18674.288	19.2617712	210.052031
19071.2199	19.2628981	210.06432
19466.9113	19.2647563	210.084583
19855.1254	19.2628922	210.064255
20001.7859	19.2613637	210.047587
