# Supplementary material for: The influence of bentonite content on the performance characteristics of magnetorheological fluids
Source: RSC Adv. 2026 Jan 30;16(7):6484–501. doi: 10.1039/d5ra09063f (PMC12857750; doi:10.1039/d5ra09063f)
Supplement: RA-016-D5RA09063F-s002 [file RA-016-D5RA09063F-s002.txt]

Field (Oe)	Moment (m) (emu)	Mass magnetization (M) (emu/g)
-0.000207839	-0.000283234	-0.006238641
5.6521724	0.011016257	0.242648821
10.686731	0.021088304	0.464500092
15.7116632	0.031136981	0.685836587
20.7120645	0.041131971	0.905990554
25.7198915	0.051149527	1.126641559
30.7281321	0.061184001	1.347665224
35.7141752	0.071201259	1.568309679
40.745576	0.081347642	1.791798279
45.7289248	0.091441867	2.014138036
50.7266016	0.101609236	2.238088902
55.7340906	0.111804894	2.462662867
60.7412972	0.122031792	2.687924943
65.6913514	0.132244379	2.912871773
70.8110216	0.142929947	3.148236715
75.7621436	0.153157764	3.37351903
80.7533857	0.16313623	3.593309029
85.7524868	0.172789418	3.805934309
90.745147	0.182072275	4.010402533
95.7562144	0.191016517	4.20741227
100.767384	0.199733721	4.399421175
105.76639	0.20854563	4.593516083
110.761567	0.217401054	4.788569476
115.765146	0.226533537	4.989725479
120.767211	0.235805326	5.193949914
125.766007	0.245068081	5.397975361
130.770754	0.254566872	5.607199823
135.772481	0.264335734	5.822372991
140.777719	0.274238266	6.040490442
145.783328	0.284436493	6.265120984
150.048634	0.293168968	6.457466262
150.011587	0.293092545	6.45578292
172.694694	0.340117525	7.491575435
192.822028	0.382635063	8.428085096
212.87695	0.424579963	9.35198156
232.89023	0.465688861	10.25746391
252.918701	0.506274892	11.15142933
272.936329	0.546490907	12.03724465
292.941979	0.587063308	12.93090987
312.964628	0.627998339	13.83256254
332.96692	0.669069824	14.73722079
350.193442	0.704399234	15.51540162
350.023654	0.704050346	15.50771688
409.299085	0.825088906	18.17376445
459.630601	0.926458973	20.40658531
509.737779	1.025550686	22.58922215
559.801575	1.122576823	24.72636173
609.85261	1.217691137	26.82139068
659.893541	1.310848372	28.87331216
709.923933	1.402313522	30.88796305
759.969694	1.492327023	32.87063927
809.992534	1.580990492	34.82357913
860.026033	1.668268918	36.74601141
910.05736	1.754199191	38.6387487
960.080326	1.838650709	40.49891429
1000.54858	1.905913078	41.98046427
1000.08626	1.905150056	41.96365762
1118.63023	2.096774318	46.18445635
1219.36902	2.253291322	49.63196744
1319.60534	2.403300119	52.93612596
1419.71615	2.547610293	56.11476415
1519.81507	2.686651751	59.17735135
1619.89007	2.820555417	62.12677129
1719.97585	2.949493688	64.96682132
1820.03528	3.07355978	67.69955463
1920.1071	3.192951532	70.32932889
2020.17259	3.307706248	72.85696581
2120.22124	3.417878026	75.28365696
2220.28884	3.523634971	77.6131051
2320.33826	3.62505605	79.84704956
2420.39798	3.722190498	81.98657485
2520.44132	3.815102471	84.03309408
2620.50353	3.90396908	85.99050838
2720.54879	3.988908826	87.86142788
2820.60022	4.070085898	89.64946911
2920.65638	4.147482301	91.35423571
3001.06004	4.206940934	92.66389723
3000.20221	4.206320374	92.6502285
3237.74185	4.368364836	96.21948979
3439.16572	4.490124122	98.90141239
3639.56428	4.597748836	101.2720008
3839.75838	4.693774519	103.3871039
4039.93187	4.778835121	105.2606855
4240.06606	4.852482061	106.8828648
4440.1866	4.916365805	108.2899957
4640.30433	4.973167671	109.5411381
4840.39476	5.023167332	110.6424522
5002.05167	5.059270518	111.4376766
5000.37912	5.058909486	111.4297244
5475.97228	5.144242372	113.3093033
5878.55525	5.197273852	114.4773976
6279.27558	5.234527113	115.297954
6679.63414	5.263788187	115.9424711
7079.84562	5.287835859	116.4721555
7480.06237	5.307434671	116.9038474
7880.24183	5.323658116	117.261192
8280.32166	5.336905969	117.5529949
8680.42384	5.348786275	117.8146757
9080.53702	5.360380519	118.0700555
9480.64047	5.370507899	118.2931255
9880.69127	5.379986917	118.5019145
10280.7952	5.388845193	118.6970307
10680.9428	5.397142633	118.8797937
11081.0172	5.404919467	119.0510896
11481.1169	5.412216329	119.2118134
11881.2019	5.419068245	119.3627367
12281.3658	5.425468965	119.5037217
12681.3797	5.431369089	119.6336804
13081.4048	5.436705455	119.7512215
13481.3854	5.441414967	119.8549552
13881.3065	5.445437468	119.9435566
14281.2271	5.448762752	120.0168007
14681.0111	5.451463235	120.0762827
15080.7813	5.453644034	120.1243179
15480.4319	5.455359047	120.1620935
15880.0639	5.456672215	120.191018
16279.6227	5.457608752	120.2116465
16678.9522	5.45848455	120.2309372
17078.3104	5.459208953	120.2468932
17477.6096	5.459705208	120.257824
17876.7605	5.459966904	120.2635882
18275.5829	5.459995877	120.2642264
18673.8529	5.459794731	120.2597958
19071.1329	5.459365819	120.2503484
19466.5249	5.458712215	120.2359519
19854.9596	5.457848679	120.2169313
20001.6099	5.457259756	120.2039594
20000.317	5.45556664	120.166666
19658.1015	5.45685628	120.195072
19311.7701	5.45792788	120.218676
18968.6008	5.45912599	120.245066
18611.331	5.4595202	120.253749
18251.2927	5.45941463	120.251424
17896.0189	5.45911846	120.2449
17534.9662	5.45943588	120.251892
17173.1388	5.45954014	120.254188
16452.9575	5.45728782	120.204577
16089.0726	5.4554965	120.165121
15724.9972	5.45717384	120.202067
15355.0313	5.45434024	120.139653
14984.5531	5.45490033	120.15199
14610.9445	5.4534005	120.118954
14239.0338	5.45152317	120.077603
13863.408	5.44755295	119.990153
13490.2958	5.44414393	119.915064
13115.1161	5.44010211	119.826038
12734.899	5.43557236	119.726263
12355.4511	5.43039852	119.612302
11973.5851	5.42481805	119.489384
11586.9796	5.41863777	119.353255
10813.7926	5.40448497	119.041519
10425.6663	5.39657259	118.867238
10038.6074	5.38828845	118.684768
9650.34215	5.37907914	118.481919
9259.2521	5.36914146	118.263028
8866.24509	5.35803702	118.018437
8472.46323	5.34604097	117.754206
8076.76087	5.33257209	117.457535
7680.5824	5.31733343	117.121882
7285.1532	5.29993	116.738546
6888.43506	5.27916207	116.281103
6491.90729	5.2532866	115.711159
6095.30162	5.22058815	114.990928
5697.29222	5.17767377	114.045678
5298.52704	5.12077239	112.792343
4995.84854	5.06303272	111.520545
4998.81223	5.06298445	111.519481
4764.87383	5.0124662	110.406744
4562.86707	4.96024611	109.256522
4361.55893	4.90053139	107.94122
4160.84989	4.83224082	106.437023
3960.52974	4.75459299	104.726718
3760.33296	4.66626951	102.781267
3560.18599	4.56664728	100.586945
3360.08333	4.45478416	98.1229991
3159.97536	4.32967504	95.3672917
2996.78613	4.21599448	92.8633144
2999.10753	4.21717823	92.8893883
2882.50439	4.13207838	91.0149424
2781.36932	4.05314275	89.276272
2680.71599	3.97063827	87.4589927
2580.34876	3.88442704	85.560067
2480.11176	3.79442975	83.5777479
2379.95713	3.70014681	81.501031
2279.86479	3.60182455	79.3353425
2179.78651	3.49938426	77.0789484
2079.73297	3.39229358	74.720123
1979.67237	3.28072609	72.2626891
1879.63276	3.16460702	69.7050005
1779.58255	3.04379889	67.0440283
1679.52625	2.91827199	64.2791187
1579.48136	2.78778647	61.4049883
1479.4424	2.65229011	58.420487
1379.40121	2.51159638	55.3215062
1279.34587	2.36548016	52.1030873
1179.30527	2.21382329	48.7626274
1079.24892	2.05653739	45.2981804
998.184128	1.92329349	42.3632927
999.377404	1.92495476	42.3998846
943.721277	1.83300255	40.3745054
893.168873	1.74734111	38.4876895
842.86128	1.66053193	36.5755931
792.670379	1.57236347	34.6335567
742.546286	1.48281156	32.6610477
692.464687	1.39164707	30.6530193
642.400578	1.29895662	28.6113793
592.347469	1.20463015	26.5337037
542.311785	1.10892522	24.4256657
492.268788	1.01168056	22.2837128
442.235258	0.913254747	20.1157433
392.219237	0.813578504	17.9202314
342.221216	0.712607928	15.6962099
292.194221	0.61077356	13.4531621
242.100646	0.508063984	11.1908366
192.090025	0.404817417	8.91668319
142.06256	0.30167755	6.64487996
98.8947224	0.211532823	4.65931327
99.7011232	0.212582537	4.68243473
94.2282751	0.20140039	4.43613194
89.2077548	0.191212266	4.21172393
84.2026738	0.180911068	3.98482529
79.2014794	0.170739651	3.76078527
74.2081802	0.160604007	3.53753318
69.2079743	0.150370307	3.3121213
64.214712	0.140110006	3.08612349
59.2121572	0.129903428	2.86130899
54.2247835	0.119567086	2.63363626
49.2220106	0.109315978	2.40784093
44.2181719	0.099082112	2.18242537
39.2189402	0.088850924	1.95706882
34.2137108	0.078674189	1.73291166
29.2158736	0.068580986	1.5105944
24.2063903	0.058487697	1.28827526
19.2121038	0.048339568	1.0647482
14.2100192	0.038299753	0.843606895
9.21124568	0.028268641	0.622657279
4.20984028	0.018241417	0.401793326
-0.791497626	0.0082027	0.180676207
-5.78990573	-0.001860684	-0.04098422
-10.7966867	-0.011870421	-0.26146301
-15.8002354	-0.021862081	-0.481543638
-20.8042137	-0.031941812	-0.703564135
-25.8043994	-0.041900744	-0.922923871
-30.8024073	-0.051886451	-1.14287337
-35.804747	-0.061952323	-1.36458861
-40.8014372	-0.071912215	-1.5839695
-45.7991058	-0.082084604	-1.80803093
-50.8030459	-0.092175742	-2.03030269
-55.8144717	-0.102356423	-2.25454675
-60.8169284	-0.112428632	-2.47640159
-65.8205399	-0.122566787	-2.69970896
-70.8169189	-0.132549159	-2.91958499
-75.8236634	-0.142702379	-3.14322421
-80.8222466	-0.152678563	-3.36296395
-85.8289867	-0.162686631	-3.58340596
-90.8217896	-0.172785881	-3.80585642
-95.8249724	-0.182769358	-4.02575679
-100.834175	-0.19285103	-4.24782004
-105.833601	-0.203000043	-4.47136659
-110.835854	-0.213002008	-4.69167418
-115.838168	-0.223189359	-4.91606517
-120.840622	-0.233283537	-5.13840389
-125.840623	-0.243229705	-5.35748248
-130.84774	-0.253374973	-5.58094654
-135.847253	-0.263392413	-5.801595
-140.849862	-0.273502207	-6.02427769
-145.852549	-0.283619156	-6.24711798
-150.856642	-0.293662433	-6.46833554
-155.86349	-0.303740552	-6.69032052
-160.861264	-0.313769428	-6.91122088
-165.859134	-0.323863863	-7.13356527
-170.862323	-0.333880983	-7.35420668
-175.860881	-0.344037776	-7.57792459
-180.859143	-0.354166548	-7.80102528
-185.871499	-0.364336152	-8.02502537
-190.877187	-0.374392985	-8.24654152
-195.87671	-0.384490664	-8.46895736
-200.87152	-0.39449071	-8.68922268
-205.876001	-0.404540237	-8.9105779
-210.881583	-0.414720293	-9.13480822
-215.885728	-0.424792902	-9.35667184
-220.878657	-0.434870602	-9.57864762
-225.880662	-0.444972294	-9.80115184
-230.883251	-0.455071948	-10.0236112
-235.894988	-0.465268327	-10.248201
-240.8977	-0.475281347	-10.4687521
-245.89715	-0.485347988	-10.6904843
-250.132545	-0.493976513	-10.8805399
-250.064376	-0.494019026	-10.8814763
-306.064324	-0.60554553	-13.3380073
-356.733133	-0.70648551	-15.5613549
-407.131839	-0.806143157	-17.7564572
-457.348169	-0.904395701	-19.9206102
-507.464091	-1.00148584	-22.0591594
-557.541101	-1.09737895	-24.1713424
-607.600563	-1.19190507	-26.2534156
-657.640256	-1.28506571	-28.3054121
-707.671914	-1.37677396	-30.3254176
-757.712222	-1.46700258	-32.3128321
-807.734739	-1.5558151	-34.2690551
-857.7573	-1.64306214	-36.190796
-907.786109	-1.72900612	-38.0838353
-957.799844	-1.81339456	-39.9426114
-1001.00471	-1.88610667	-41.5441998
-1000.33127	-1.88537937	-41.52818
-1112.72493	-2.06609401	-45.5086786
-1214.24275	-2.22382089	-48.9828389
-1314.74264	-2.37481699	-52.3087443
-1414.90473	-2.51987065	-55.5037588
-1515.01214	-2.6597623	-58.5850727
-1615.09692	-2.79438681	-61.5503703
-1715.14939	-2.92416655	-64.4089548
-1815.21336	-3.04906343	-67.1599875
-1915.25358	-3.16926596	-69.8076202
-2001.58024	-3.27026481	-72.0322645
-2000.47174	-3.26938992	-72.0129938
-2226.06086	-3.51316077	-77.3823959
-2428.64649	-3.71413541	-81.8091501
-2629.30634	-3.89666165	-85.8295519
-2829.58325	-4.06278473	-89.4886504
-3029.75352	-4.21343464	-92.8069304
-3229.89517	-4.34947903	-95.8035028
-3430.02496	-4.47157393	-98.4928178
-3630.11831	-4.58077387	-100.898103
-3830.23698	-4.67777352	-103.034659
-4030.34084	-4.76341583	-104.921054
-4230.45424	-4.83887663	-106.583186
-4430.52738	-4.90486721	-108.036723
-4630.62213	-4.96237456	-109.303404
-4830.71833	-5.01226191	-110.402245
-5003.43031	-5.04987603	-111.23075
-5001.0245	-5.04942381	-111.220789
-5452.37431	-5.13090713	-113.015576
-5856.96699	-5.18304809	-114.164055
-6258.24908	-5.22240656	-115.030982
-6658.78013	-5.25277795	-115.699955
-7059.10053	-5.27709896	-116.23566
-7459.40915	-5.29703145	-116.674701
-7859.68356	-5.31404487	-117.049446
-8259.90928	-5.32893989	-117.377531
-8660.10002	-5.34226246	-117.670979
-9060.33525	-5.35412443	-117.932256
-9460.56096	-5.36485205	-118.168547
-9860.71493	-5.37471724	-118.385842
-10260.8951	-5.38380514	-118.586016
-10661.096	-5.39236168	-118.774486
-11061.2783	-5.40033815	-118.95018
-11461.4141	-5.40793198	-119.117444
-11861.5547	-5.4149068	-119.271075
-12261.7745	-5.42173692	-119.421518
-12661.8581	-5.42796669	-119.558738
-13061.9403	-5.43389392	-119.689293
-13461.9378	-5.43917924	-119.80571
-13861.9412	-5.44342341	-119.899194
-14261.897	-5.44791983	-119.998234
-14661.7751	-5.45026949	-120.049989
-15061.5794	-5.45262596	-120.101893
-15461.2943	-5.45448426	-120.142825
-15860.9598	-5.45588991	-120.173787
-16260.5301	-5.45702416	-120.19877
-16659.932	-5.45818481	-120.224335
-17059.1061	-5.45888445	-120.239746
-17458.334	-5.45949133	-120.253113
-17857.3909	-5.46005293	-120.265483
-18256.3938	-5.46032028	-120.271372
-18654.3225	-5.46059663	-120.277459
-19051.5913	-5.46071489	-120.280064
-19447.1694	-5.46059596	-120.277444
-19838.4225	-5.4602375	-120.269548
-20001.7919	-5.45825814	-120.22595
-20000.3606	-5.45818517	-120.224343
-19674.8565	-5.45910392	-120.24458
-19334.3929	-5.46000424	-120.264411
-18984.9305	-5.46065013	-120.278637
-18629.8057	-5.46168519	-120.301436
-18273.1905	-5.46207134	-120.309941
-17920.8612	-5.46189811	-120.306126
-17558.6973	-5.46119584	-120.290657
-17196.2965	-5.46054295	-120.276277
-16463.0481	-5.46000447	-120.264416
-16096.5958	-5.45832165	-120.227349
-15732.0606	-5.45675594	-120.192862
-15366.0792	-5.45799068	-120.220059
-14998.7208	-5.45497055	-120.153536
-14633.7041	-5.45209787	-120.090261
-14264.5574	-5.45348993	-120.120924
-13890.365	-5.44983152	-120.040342
-13514.7713	-5.44654179	-119.967881
-13132.9219	-5.44276173	-119.88462
-12752.9127	-5.43817905	-119.78368
-12376.4529	-5.43300962	-119.669815
-11996.8707	-5.42745881	-119.547551
-11233.2891	-5.41444298	-119.260858
-10849.0846	-5.40735116	-119.104651
-10462.4221	-5.39946706	-118.930993
-10074.5158	-5.39108872	-118.746448
-9686.90187	-5.38202657	-118.546841
-9298.79077	-5.37202004	-118.326433
-8907.83727	-5.36126838	-118.089612
-8512.91099	-5.34929063	-117.825785
-8121.02658	-5.33620872	-117.537637
-7725.10046	-5.32146759	-117.212943
-7328.97927	-5.30437046	-116.836354
-6933.12954	-5.2844353	-116.397253
-6535.05483	-5.25970477	-115.852528
-6137.07849	-5.22840864	-115.163186
-5740.99208	-5.18800658	-114.273273
-5343.32108	-5.13446777	-113.094004
-4995.42601	-5.07059252	-111.68706
-4998.72204	-5.07022654	-111.678999
-4774.80093	-5.02358694	-110.651695
-4572.42167	-4.97273429	-109.531592
-4371.05587	-4.91453948	-108.249768
-4170.33327	-4.84812589	-106.786914
-3969.99473	-4.77236103	-105.118084
-3769.81782	-4.6859433	-103.21461
-3569.66272	-4.58840401	-101.066168
-3369.5575	-4.47834271	-98.64191
-3169.44816	-4.35514763	-95.9283619
-2996.89571	-4.23622742	-93.3089739
-2999.09132	-4.23728085	-93.3321772
-2887.48659	-4.15664748	-91.5561119
-2786.3311	-4.07853153	-89.8354962
-2685.66574	-3.99664921	-88.0319209
-2585.27315	-3.91104715	-86.146413
-2485.04382	-3.82150338	-84.1740833
-2384.88658	-3.72788102	-82.1119167
-2284.79215	-3.63017508	-79.9598035
-2184.71692	-3.52789738	-77.7069908
-2084.65869	-3.42121988	-75.357266
-1984.59665	-3.30985018	-72.9041891
-1884.54967	-3.19378512	-70.3476898
-1784.50747	-3.07303647	-67.6880279
-1684.44787	-2.94745158	-64.921841
-1584.40534	-2.81688977	-62.0460302
-1484.36307	-2.68124041	-59.0581588
-1384.32093	-2.54027335	-55.9531576
-1284.26532	-2.39393543	-52.7298553
-1184.22077	-2.24189701	-49.3809914
-1084.1623	-2.08407976	-45.9048406
-984.118649	-1.92039148	-42.2993719
-884.077315	-1.75053796	-38.5581048
-798.134219	-1.59777287	-35.1932349
-799.365391	-1.59957287	-35.2328827
-743.727773	-1.50033006	-33.0469177
-693.196938	-1.40783263	-31.0095292
-642.882307	-1.3138878	-28.9402599
-592.703328	-1.21864827	-26.842473
-542.577159	-1.12190948	-24.7116626
-492.483295	-1.02366231	-22.547628
-442.412758	-0.924229107	-20.3574693
-392.365485	-0.823502861	-18.1388295
-342.338897	-0.721568356	-15.8935761
-292.342586	-0.618680107	-13.6273151
-242.243121	-0.514881056	-11.3409924
-192.200939	-0.410447571	-9.0406954
-142.186065	-0.30602562	-6.74065242
-92.1847437	-0.201827696	-4.44554397
-48.8774132	-0.110818441	-2.44093483
-49.6921658	-0.112110091	-2.46938526
-44.2222781	-0.100843843	-2.22123003
-39.2088187	-0.090456931	-1.99244341
-34.1995981	-0.080087399	-1.76403963
-29.2000077	-0.069800957	-1.53746602
-24.2040956	-0.059543714	-1.31153554
-19.2097862	-0.049332006	-1.08660806
-14.2085004	-0.039067353	-0.860514376
-9.21128942	-0.028864708	-0.635786519
-4.21874716	-0.018625077	-0.410243992
0.789633312	-0.008394239	-0.184895137
5.77793221	0.001758933	0.038743019
10.7819849	0.012067375	0.265801209
15.7846577	0.022208753	0.489179573
20.7861295	0.03242752	0.714262552
25.7835902	0.042591007	0.938127915
30.7914522	0.052775577	1.16245764
35.7814675	0.062986411	1.38736587
40.7849688	0.073272815	1.61393865
45.7887171	0.08350353	1.83928479
50.7820671	0.093889914	2.06805977
55.7854128	0.104123103	2.29346043
60.7915992	0.114420909	2.52028433
65.7961941	0.124666575	2.74595979
70.7996685	0.134938737	2.97221888
75.8002704	0.145170693	3.19759236
80.8026133	0.155389576	3.42267789
85.8023116	0.165532106	3.64608163
90.8080546	0.175759287	3.87134993
95.8067689	0.186021783	4.0973961
100.80764	0.196245708	4.32259268
105.809549	0.20649714	4.54839515
110.809537	0.216781781	4.7749291
115.81061	0.227047415	5.00104438
120.822656	0.237243934	5.22563731
125.818017	0.247475252	5.45099675
130.821905	0.257770927	5.67777372
135.82004	0.267996184	5.90299965
140.828401	0.278193347	6.12760676
145.828626	0.28846646	6.35388679
150.833753	0.298741311	6.58020509
155.829358	0.308906862	6.80411591
160.138943	0.317804018	7.00008851
160.057717	0.31774428	6.99877269
182.336897	0.363131124	7.99848291
202.593275	0.404442891	8.90843372
222.733027	0.445771031	9.81874518
242.822696	0.486832788	10.7231892
262.895395	0.527774677	11.6249929
282.933038	0.568644161	12.5252018
302.969097	0.609317249	13.4210848
322.988226	0.649865399	14.3142158
342.998367	0.690330738	15.2055229
363.039267	0.730717657	16.0951026
383.049361	0.770844271	16.9789487
400.493916	0.806237884	17.7585437
400.18375	0.805845952	17.7499108
458.571832	0.920877402	20.2836432
509.268351	1.01994215	22.4656861
559.63136	1.11730124	24.6101595
609.809623	1.21298198	26.7176647
659.912258	1.3070095	28.7887556
709.975049	1.39957317	30.8276029
760.031089	1.49056756	32.8318846
810.058905	1.58003571	34.8025486
860.097962	1.667992	36.7399119
910.128251	1.75447204	38.6447585
960.153058	1.83947953	40.5171703
1000.96314	1.90833164	42.0337367
1000.31607	1.90761716	42.017999
1117.7284	2.09764675	46.2036728
1219.19554	2.25606156	49.6929859
1319.67131	2.40750565	53.0287587
1419.83127	2.55298739	56.2332024
1519.94307	2.69293226	59.3156886
1620.01268	2.82785797	62.2876206
1720.08499	2.95750507	65.1432836
1820.1444	3.08230344	67.8921464
1920.19091	3.20233228	70.5359534
2020.2602	3.31746735	73.071968
2120.29635	3.42812008	75.509253
2220.36008	3.53409639	77.8435328
2320.40256	3.63548429	80.0767465
2420.45019	3.73272134	82.2185317
2520.49872	3.82556597	84.2635676
2620.53712	3.91446205	86.2216312
2720.58663	3.99922336	88.0886204
2820.62729	4.07989938	89.865625
2920.67248	4.15686173	91.560831
3001.70548	4.21656082	92.875789
3000.52649	4.21597491	92.8628834
3225.80771	4.36846376	96.2216686
3428.51393	4.49041555	98.9078315
3629.22891	4.59833219	101.28485
3829.51731	4.69387129	103.389235
4029.72063	4.77798715	105.242008
4229.84509	4.85200363	106.872327
4429.97093	4.91680993	108.299778
4630.06862	4.97320722	109.542009
4830.17754	5.02230605	110.623481
5002.98882	5.05859594	111.422818
5000.8661	5.05804436	111.410669
5452.73161	5.1377046	113.165299
5857.09924	5.18852118	114.284608
6258.32397	5.22675707	115.126808
6658.83447	5.25632508	115.778085
7059.14101	5.28011217	116.30203
7459.4462	5.29988506	116.737556
7859.70068	5.31654354	117.104483
8259.93058	5.33117942	117.42686
8660.10678	5.34433017	117.716524
9060.35674	5.35613464	117.976534
9460.58194	5.36693545	118.214437
9860.73649	5.37670369	118.429597
10260.9232	5.38589107	118.631962
10661.1096	5.39419439	118.814854
11061.2877	5.40191687	118.984953
11461.4193	5.40934029	119.148465
11861.5936	5.41632629	119.302341
12261.8144	5.42290652	119.44728
12661.8997	5.42903624	119.582296
13061.9837	5.43459091	119.704646
13462.0007	5.439959	119.822885
13862.0159	5.44435915	119.919805
14261.9571	5.44948736	120.032761
14661.8445	5.45241143	120.097168
15061.6647	5.45288561	120.107613
15461.388	5.45507855	120.155915
15861.0638	5.45663898	120.190286
16260.6322	5.45785296	120.217025
16660.0657	5.45868131	120.235271
17059.4182	5.45933528	120.249676
17458.634	5.45993833	120.262959
17857.6782	5.46077333	120.281351
18256.4486	5.46090464	120.284243
18654.6833	5.46115091	120.289668
19051.4647	5.46093615	120.284937
19447.1314	5.46096244	120.285516
19838.3741	5.460013	120.264604
20001.759	5.45759574	120.21136
